# Supplementary material for: S100a4+ alveolar macrophages accelerate the progression of precancerous atypical adenomatous hyperplasia by promoting the angiogenic function regulated by fatty acid metabolism
Source: eLife. 2025 Jul 14;13:RP101731. doi: 10.7554/eLife.101731 (PMC12259021; doi:10.7554/eLife.101731)
Supplement: Figure 5—source data 4. [file elife-101731-fig5-data4.zip]

Archive with 8 entries (7 files):
- Figure 5-source data 4/
- Figure 5-source data 4/CD133.tif
- Figure 5-source data 4/CD44.tif
- Figure 5-source data 4/E-Cadherin.tif
- Figure 5-source data 4/N-Cadherin.tif
- Figure 5-source data 4/p-γH2AX.tif
- Figure 5-source data 4/Vimentin.tif
- Figure 5-source data 4/β-Actin.tif
