# Supplementary material for: S100a4+ alveolar macrophages accelerate the progression of precancerous atypical adenomatous hyperplasia by promoting the angiogenic function regulated by fatty acid metabolism
Source: eLife. 2025 Jul 14;13:RP101731. doi: 10.7554/eLife.101731 (PMC12259021; doi:10.7554/eLife.101731)
Supplement: Figure 5—source data 6. [file elife-101731-fig5-data6.zip]

Archive with 7 entries (6 files):
- Figure 5-source data 6/
- Figure 5-source data 6/c-MYC.tif
- Figure 5-source data 6/HIF-1α.tif
- Figure 5-source data 6/p-ERK.tif
- Figure 5-source data 6/SPA.tif
- Figure 5-source data 6/VEGF.tif
- Figure 5-source data 6/β-Actin.tif
