# Supplementary material for: S100a4+ alveolar macrophages accelerate the progression of precancerous atypical adenomatous hyperplasia by promoting the angiogenic function regulated by fatty acid metabolism
Source: eLife. 2025 Jul 14;13:RP101731. doi: 10.7554/eLife.101731 (PMC12259021; doi:10.7554/eLife.101731)
Supplement: Figure 5—source data 8. [file elife-101731-fig5-data8.zip]

Archive with 6 entries (5 files):
- Figure 5-source data 8/
- Figure 5-source data 8/HIF-1α.tif
- Figure 5-source data 8/MMP9.tif
- Figure 5-source data 8/TGF-β.tif
- Figure 5-source data 8/VEGF.tif
- Figure 5-source data 8/β-Actin.tif
