# Supplementary material for: S100a4+ alveolar macrophages accelerate the progression of precancerous atypical adenomatous hyperplasia by promoting the angiogenic function regulated by fatty acid metabolism
Source: eLife. 2025 Jul 14;13:RP101731. doi: 10.7554/eLife.101731 (PMC12259021; doi:10.7554/eLife.101731)
Supplement: Figure 5—figure supplement 1—source data 2. [file elife-101731-fig5-figsupp1-data2.zip]

Archive with 3 entries (2 files):
- Figure 5-figure supplement 1-source data 2/
- Figure 5-figure supplement 1-source data 2/S100A4.tif
- Figure 5-figure supplement 1-source data 2/β-Actin.tif
