# Supplementary material for: S100a4+ alveolar macrophages accelerate the progression of precancerous atypical adenomatous hyperplasia by promoting the angiogenic function regulated by fatty acid metabolism
Source: eLife. 2025 Jul 14;13:RP101731. doi: 10.7554/eLife.101731 (PMC12259021; doi:10.7554/eLife.101731)
Supplement: Figure 6—source data 4. [file elife-101731-fig6-data4.zip]

Archive with 10 entries (9 files):
- Figure 6-source data 4/
- Figure 6-source data 4/ANXA2-HUVEC.tif
- Figure 6-source data 4/ANXA2-MH-S.tif
- Figure 6-source data 4/ANXA2-MLE12.tif
- Figure 6-source data 4/PLG-HUVEC.tif
- Figure 6-source data 4/PLG-MH-S.tif
- Figure 6-source data 4/PLG-MLE12.tif
- Figure 6-source data 4/β-Actin-HUVEC.tif
- Figure 6-source data 4/β-Actin-MH-S.tif
- Figure 6-source data 4/β-Actin-MLE12.tif
