# Supplementary material for: S100a4+ alveolar macrophages accelerate the progression of precancerous atypical adenomatous hyperplasia by promoting the angiogenic function regulated by fatty acid metabolism
Source: eLife. 2025 Jul 14;13:RP101731. doi: 10.7554/eLife.101731 (PMC12259021; doi:10.7554/eLife.101731)
Supplement: Figure 6—source data 6. [file elife-101731-fig6-data6.zip]

Archive with 11 entries (10 files):
- Figure 6-source data 6/
- Figure 6-source data 6/ANXA2.tif
- Figure 6-source data 6/ARG1.tif
- Figure 6-source data 6/CD206.tif
- Figure 6-source data 6/CPT1A.tif
- Figure 6-source data 6/HIF-1α.tif
- Figure 6-source data 6/MMP9.tif
- Figure 6-source data 6/PPAR-γ.tif
- Figure 6-source data 6/TGF-β.tif
- Figure 6-source data 6/VEGF.tif
- Figure 6-source data 6/β-Actin.tif
