# Supplementary material for: S100a4+ alveolar macrophages accelerate the progression of precancerous atypical adenomatous hyperplasia by promoting the angiogenic function regulated by fatty acid metabolism
Source: eLife. 2025 Jul 14;13:RP101731. doi: 10.7554/eLife.101731 (PMC12259021; doi:10.7554/eLife.101731)
Supplement: Figure 6—source data 8. [file elife-101731-fig6-data8.zip]

Archive with 5 entries (4 files):
- Figure 6-source data 8/
- Figure 6-source data 8/ANXA2.tif
- Figure 6-source data 8/HIF-1α.tif
- Figure 6-source data 8/VEGF.tif
- Figure 6-source data 8/β-Actin.tif
